# Supplementary material for: Harnessing Food Product Reviews for Personalizing Sweetness Levels
Source: Foods. 2022 Jun 24;11(13):1872. doi: 10.3390/foods11131872 (PMC9266276; doi:10.3390/foods11131872)
Supplement: Supplementary file 1 [file foods-11-01872-s001.zip]

Archive with 1 entries (1 files):
- foods-1770383-supplementary.pdf
